# Supplementary material for: Rationale, Design, and Participant Baseline Characteristics of a Parallel Randomized Trial of the Effect of Replacing SSBs with Cow’s Milk Versus Soymilk on Intrahepatocellular Lipid and Other Cardiometabolic Risk Factors in Adults with Obesity Who Consume Sugar-Sweetened Beverages: The Soy Treatment Evaluation for Metabolic health (STEM) Trial
Source: Nutrients. 2026 Mar 24;18(7):1026. doi: 10.3390/nu18071026 (PMC13074930; doi:10.3390/nu18071026)
Supplement: Supplementary file 1 [file nutrients-18-01026-s001.zip]

Archive with 2 entries (2 files):
- nutrients-4173533-File S2.pdf
- nutrients-4173533-File S1.pdf
